# Supplementary material for: Genome-wide identification and functional analysis of class III peroxidases in Gossypium hirsutum
Source: PeerJ. 2022 Jul 1;10:e13635. doi: 10.7717/peerj.13635 (PMC9252181; doi:10.7717/peerj.13635)
Supplement: Supplemental Information 5 [file peerj-10-13635-s005.xlsx]

## Sheet: Sheet1
Gene Name	Gene Name	Ka	Ks	Ka_Ks
GhPRX3	GhPRX88	0	0.02	0.24
GhPRX2	GhPRX86	0.03	0.06	0.5
GhPRX8	GhPRX57	0.14	0.87	0.16
GhPRX4	GhPRX89	0.01	0.03	0.49
GhPRX5	GhPRX90	0.01	0.05	0.17
GhPRX6	GhPRX91	0.01	0.03	0.43
GhPRX8	GhPRX96	0.01	0.03	0.3
GhPRX9	GhPRX95	0	0.03	0.1
GhPRX8	GhPRX138	0.13	0.88	0.15
GhPRX8	GhPRX157	0.1	1.01	0.1
GhPRX10	GhPRX46	0.32	1.34	0.23
GhPRX12	GhPRX75	0.11	0.59	0.18
GhPRX13	GhPRX74	0.12	0.66	0.19
GhPRX13	GhPRX93	0.01	0.04	0.25
GhPRX14	GhPRX94	0.03	0.06	0.43
GhPRX10	GhPRX97	0.08	0.15	0.51
GhPRX10	GhPRX126	0.34	1.17	0.29
GhPRX12	GhPRX159	0.09	0.56	0.17
GhPRX13	GhPRX158	0.15	0.63	0.24
GhPRX14	GhPRX165	0.14	0.96	0.15
GhPRX17	GhPRX103	0.09	0.13	0.66
GhPRX15	GhPRX112	0.01	0.06	0.13
GhPRX24	GhPRX28	0.07	0.61	0.11
GhPRX22	GhPRX29	0.07	0.52	0.14
GhPRX26	GhPRX34	0.07	0.68	0.1
GhPRX25	GhPRX36	0.1	0.78	0.12
GhPRX28	GhPRX80	0.12	0.64	0.18
GhPRX24	GhPRX80	0.1	0.85	0.11
GhPRX24	GhPRX98	0.07	0.63	0.1
GhPRX27	GhPRX99	0.01	0.05	0.19
GhPRX28	GhPRX98	0.01	0.05	0.26
GhPRX22	GhPRX108	0.01	0.02	0.49
GhPRX23	GhPRX109	0.01	0.02	0.36
GhPRX24	GhPRX111	0.01	0.04	0.26
GhPRX18	GhPRX104	0.05	0.08	0.62
GhPRX19	GhPRX106	0.01	0.05	0.21
GhPRX28	GhPRX111	0.09	0.57	0.16
GhPRX26	GhPRX118	0.07	0.73	0.09
GhPRX25	GhPRX119	0.1	0.86	0.12
GhPRX29	GhPRX108	0.07	0.5	0.15
GhPRX108	GhPRX113	0.01	0.02	0.52
GhPRX36	GhPRX100	0.2	1.02	0.2
GhPRX33	GhPRX105	0.12	0.59	0.2
GhPRX32	GhPRX115	0.04	0.05	0.68
GhPRX34	GhPRX118	0.01	0.02	0.31
GhPRX36	GhPRX119	0.01	0.05	0.22
GhPRX47	GhPRX70	0.16	0.97	0.17
GhPRX46	GhPRX126	0.02	0.04	0.44
GhPRX47	GhPRX127	0.01	0.05	0.14
GhPRX48	GhPRX128	0.01	0.04	0.26
GhPRX38	GhPRX121	0.04	0.09	0.41
GhPRX41	GhPRX122	0.03	0.08	0.43
GhPRX42	GhPRX123	0.01	0.04	0.26
GhPRX43	GhPRX124	0.27	1.1	0.25
GhPRX45	GhPRX125	0.01	0.06	0.1
GhPRX47	GhPRX151	0.16	1.1	0.15
GhPRX53	GhPRX61	0.14	1.09	0.13
GhPRX49	GhPRX58	0.17	0.6	0.28
GhPRX51	GhPRX131	0.01	0.01	0.59
GhPRX52	GhPRX133	0.05	0.12	0.42
GhPRX54	GhPRX134	0.02	0.07	0.3
GhPRX49	GhPRX129	0.03	0.06	0.41
GhPRX49	GhPRX141	0.17	0.71	0.24
GhPRX53	GhPRX139	0.14	1.09	0.13
GhPRX57	GhPRX96	0.14	0.92	0.16
GhPRX61	GhPRX133	0.15	1.08	0.14
GhPRX58	GhPRX129	0.17	0.61	0.28
GhPRX62	GhPRX142	0.01	0.03	0.17
GhPRX63	GhPRX143	0.14	0.55	0.25
GhPRX56	GhPRX137	0.02	0.03	0.62
GhPRX58	GhPRX141	0.1	0.29	0.33
GhPRX60	GhPRX140	0.01	0.03	0.4
GhPRX57	GhPRX157	0.13	0.53	0.25
GhPRX65	GhPRX67	0.07	0.55	0.13
GhPRX70	GhPRX127	0.16	0.97	0.17
GhPRX65	GhPRX146	0.01	0.03	0.17
GhPRX66	GhPRX147	0.05	0.15	0.33
GhPRX67	GhPRX148	0.01	0.07	0.19
GhPRX70	GhPRX151	0.02	0.07	0.3
GhPRX67	GhPRX146	0.07	0.57	0.12
GhPRX68	GhPRX150	0.02	0.04	0.53
GhPRX74	GhPRX93	0.12	0.68	0.17
GhPRX75	GhPRX92	0.1	0.58	0.17
GhPRX74	GhPRX158	0.02	0.09	0.25
GhPRX75	GhPRX159	0.01	0.03	0.23
GhPRX76	GhPRX160	0.01	0.01	0.6
GhPRX77	GhPRX161	0.02	0.07	0.32
GhPRX78	GhPRX162	0.01	0.05	0.2
GhPRX79	GhPRX163	0.01	0.03	0.3
GhPRX71	GhPRX152	0.03	0.08	0.41
GhPRX80	GhPRX98	0.12	0.64	0.18
GhPRX80	GhPRX111	0.11	0.75	0.15
GhPRX92	GhPRX159	0.09	0.58	0.16
GhPRX93	GhPRX158	0.14	0.66	0.22
GhPRX94	GhPRX165	0.13	0.91	0.14
GhPRX98	GhPRX111	0.09	0.59	0.16
GhPRX100	GhPRX120	0.15	0.84	0.17
GhPRX101	GhPRX119	0.1	0.81	0.12
GhPRX127	GhPRX151	0.15	1.03	0.15
GhPRX129	GhPRX141	0.17	0.68	0.25
GhPRX133	GhPRX139	0.15	1.08	0.14
GhPRX138	GhPRX157	0.13	0.49	0.26
GhPRX10	GhPRX11	0.12	0.18	0.66
GhPRX36	GhPRX37	0.18	1.29	0.14
GhPRX38	GhPRX37	0.7	4.83	0.14
GhPRX39	GhPRX40	0	0	0
GhPRX40	GhPRX41	0.02	0.11	0.22
GhPRX52	GhPRX53	0.05	0.1	0.47
GhPRX53	GhPRX54	0.05	0.35	0.14
GhPRX54	GhPRX55	0.03	0.1	0.3
GhPRX63	GhPRX64	0.21	1.38	0.15
GhPRX71	GhPRX72	0.06	0.25	0.26
GhPRX81	GhPRX82	0.03	0.04	0.68
GhPRX82	GhPRX83	0.1	0.23	0.42
GhPRX119	GhPRX120	0.18	1.48	0.12
GhPRX134	GhPRX135	0.01	0.01	1.27
GhPRX135	GhPRX136	0.02	0.25	0.09
GhPRX141	GhPRX136	0.62	1.77	0.35
GhPRX144	GhPRX145	0.21	1.34	0.16
GhPRX153	GhPRX154	0.14	0.27	0.51
GhPRX164	GhPRX165	0.09	0.22	0.41
